# Supplementary material for: Targeting the Leloir Pathway with Galactose-Based Antimetabolites in Glioblastoma
Source: Cancers (Basel). 2024 Oct 17;16(20):3510. doi: 10.3390/cancers16203510 (PMC11506710; doi:10.3390/cancers16203510)
Supplement: Supplementary file 1 [file cancers-16-03510-s001.zip]

Archive with 1 entries (1 files):
- cancers-3205771-supplementary.pdf
